# Supplementary material for: Efficacy of Sesame-Based Oil Pulling in Plaque Reduction: A Randomized Controlled Trial
Source: Healthcare (Basel). 2025 Jul 8;13(14):1634. doi: 10.3390/healthcare13141634 (PMC12294441; doi:10.3390/healthcare13141634)
Supplement: Supplementary file 1 [file healthcare-13-01634-s001.zip]

Archive with 4 entries (4 files):
- Figure S1.JPG
- Figure S2.JPG
- Figure S3.JPG
- Figure S4.jpg
